# Supplementary material for: High-affinity chromodomains engineered for improved detection of histone methylation and enhanced CRISPR-based gene repression
Source: Nat Commun. 2022 Nov 15;13:6975. doi: 10.1038/s41467-022-34269-7 (PMC9666628; doi:10.1038/s41467-022-34269-7)
Supplement: Supplementary file 3 — Supplementary Dataset 1 [file 41467_2022_34269_MOESM3_ESM.xlsx]

## Sheet: Supplementary Dataset 1
Supplementary Dataset 1
PDB accession codes and hyperlinks of crystal structures analyzed in this study
Chromodomain	PDB ID	Hyperlink
Cbx1	3F2U	https://www.wwpdb.org/pdb?id=pdb_00003f2u
Cbx2	3H91	https://www.wwpdb.org/pdb?id=pdb_00003h91
Cbx3	3DM1	https://www.wwpdb.org/pdb?id=pdb_00003dm1
Cbx4	5EPL	https://www.wwpdb.org/pdb?id=pdb_00005epl
Cbx5	3FDT	https://www.wwpdb.org/pdb?id=pdb_00003fdt
Cbx6	3I90	https://www.wwpdb.org/pdb?id=pdb_00003i90
Cbx7	4X3K	https://www.wwpdb.org/pdb?id=pdb_00004x3k
Cbx8	3I91	https://www.wwpdb.org/pdb?id=pdb_00003i91
