# Supplementary material for: High-affinity chromodomains engineered for improved detection of histone methylation and enhanced CRISPR-based gene repression
Source: Nat Commun. 2022 Nov 15;13:6975. doi: 10.1038/s41467-022-34269-7 (PMC9666628; doi:10.1038/s41467-022-34269-7)
Supplement: Supplementary file 4 — Supplementary Dataset 2 [file 41467_2022_34269_MOESM4_ESM.xlsx]

## Sheet: Supplementary Dataset 2
Supplementary Dataset 2. Chromodomain boundaries used in the study
Sequences were obtained from UniProt and sequence boundaries used in this study are indicated (residues).
Chromodomain	UniProt ID	Residues
Cbx1	P83916	17-79
Cbx2	Q14781	8-70
Cbx3	Q13185	23-81
Cbx4	O00257	6-69
Cbx5	P45973	17-78
Cbx6	O95503	6-69
Cbx7	O95931	4-75
Cbx8	Q9HC52	7-69
