# Supplementary material for: High-affinity chromodomains engineered for improved detection of histone methylation and enhanced CRISPR-based gene repression
Source: Nat Commun. 2022 Nov 15;13:6975. doi: 10.1038/s41467-022-34269-7 (PMC9666628; doi:10.1038/s41467-022-34269-7)
Supplement: Supplementary file 6 — Supplementary Dataset 4 [file 41467_2022_34269_MOESM6_ESM.xlsx]

## Sheet: Supplementary Dataset 4
Supplementary Dataset 4. Sequences of chromodomains used in live-cells imaging and ChIP experiments
All constructs were cloned by Gibson asssembly into pv6_EGFP for mammalian expression.
Construct	Construct sequence (Biotin-acceptor tag is highlighted in PURPLE, TEV cleavage site in RED, chromodomains in BLUE, nuclear-localization signal in GRAY, and EGFP in GREEN)
Cbx2.VD	MAGGLNDIFEAQKIEWHENLYFQGVDEESGSVSGGDLSSVGEDVFAAECILSKRLRKGKLEYLVKWEGWSSKHNSWEPEENILDPRLLLAFQKKEHEKEVQNRKRGKRPIGGGGSGGGGSAPPKKKRKVGYRDPPVATVSKGEELFTGVVPILVELDGDVNGHKFSVSGEGEGDATYGKLTLKFICTTGKLPVPWPTLVTTLTYGVQCFSRYPDHMKQHDFFKSAMPEGYVQERTIFFKDDGNYKTRAEVKFEGDTLVNRIELKGIDFKEDGNILGHKLEYNYNSHNVYIMADKQKNGIKVNFKIRHNIEDGSVQLADHYQQNTPIGDGPVLLPDNHYLSTQSALSKDPNEKRDHMVLLEFVTAAGITLGMDELYK*
Cbx2.VD-2x	MAGGLNDIFEAQKIEWHENLYFQGVDEESGSVSGGDLSSVGEDVFAAECILSKRLRKGKLEYLVKWEGWSSKHNSWEPEENILDPRLLLAFQKKEHEKEVQNRKRGKRPGGGGSEGGGSGGPGSGGEGSAGGGSAGGGSLSSVGEDVFAAECILSKRLRKGKLEYLVKWEGWSSKHNSWEPEENILDPRLLLAFQKKEHEKEVQNRKRGKRPIGGGGSGGGGSAPPKKKRKVGYRDPPVATVSKGEELFTGVVPILVELDGDVNGHKFSVSGEGEGDATYGKLTLKFICTTGKLPVPWPTLVTTLTYGVQCFSRYPDHMKQHDFFKSAMPEGYVQERTIFFKDDGNYKTRAEVKFEGDTLVNRIELKGIDFKEDGNILGHKLEYNYNSHNVYIMADKQK…
Cbx7.VD	MAGGLNDIFEAQKIEWHENLYFQGVDEESGSVSGGDELSAIGEDVFAVESIRKKRVRKGKVEYLVKWEGWPPKYSTWEPEEHILDPRLVMAYEEKEERDRASGYRKRGPKPIGGGGSGGGGSAPPKKKRKVGYRDPPVATVSKGEELFTGVVPILVELDGDVNGHKFSVSGEGEGDATYGKLTLKFICTTGKLPVPWPTLVTTLTYGVQCFSRYPDHMKQHDFFKSAMPEGYVQERTIFFKDDGNYKTRAEVKFEGDTLVNRIELKGIDFKEDGNILGHKLEYNYNSHNVYIMADKQKNGIKVNFKIRHNIEDGSVQLADHYQQNTPIGDGPVLLPDNHYLSTQSALSKDPNEKRDHMVLLEFVTAAGITLGMDELYK*
Cbx7.VD-2x	MAGGLNDIFEAQKIEWHENLYFQGVDEESGSVSGGDELSAIGEDVFAVESIRKKRVRKGKVEYLVKWEGWPPKYSTWEPEEHILDPRLVMAYEEKEERDRASGYRKRGPKPGGGGSEGGGSGGPGSGGEGSAGGGSAGGGSELSAIGEDVFAVESIRKKRVRKGKVEYLVKWEGWPPKYSTWEPEEHILDPRLVMAYEEKEERDRASGYRKRGPKPIGGGGSGGGGSAPPKKKRKVGYRDPPVATVSKGEELFTGVVPILVELDGDVNGHKFSVSGEGEGDATYGKLTLKFICTTGKLPVPWPTLVTTLTYGVQCFSRYPDHMKQHDFFKSAMPEGYVQERTIFFKDDGNYKTRAEVKFEGDTLVNRIELKGIDFKEDGNILGHKLEYNYNSHNVYIMA…
Cbx3.wt	MAGGLNDIFEAQKIEWHENLYFQGVDEESGSVSGGDEEAEPEEFVVEKVLDRRVVNGKVEYFLKWKGFTDADNTWEPEENLDCPELIEAFLNSQKIGGGGSGGGGSAPPKKKRKVGYRDPPVATVSKGEELFTGVVPILVELDGDVNGHKFSVSGEGEGDATYGKLTLKFICTTGKLPVPWPTLVTTLTYGVQCFSRYPDHMKQHDFFKSAMPEGYVQERTIFFKDDGNYKTRAEVKFEGDTLVNRIELKGIDFKEDGNILGHKLEYNYNSHNVYIMADKQKNGIKVNFKIRHNIEDGSVQLADHYQQNTPIGDGPVLLPDNHYLSTQSALSKDPNEKRDHMVLLEFVTAAGITLGMDELYK*
Cbx3.VD	MAGGLNDIFEAQKIEWHENLYFQGVDEESGSVSGGDEEAEPEEFVVEKVLDRRVVNGKVEYFLKWKGFTDADNTWEPEENLDCPELIEAFLNSQKIGGGGSGGGGSAPPKKKRKVGYRDPPVATVSKGEELFTGVVPILVELDGDVNGHKFSVSGEGEGDATYGKLTLKFICTTGKLPVPWPTLVTTLTYGVQCFSRYPDHMKQHDFFKSAMPEGYVQERTIFFKDDGNYKTRAEVKFEGDTLVNRIELKGIDFKEDGNILGHKLEYNYNSHNVYIMADKQKNGIKVNFKIRHNIEDGSVQLADHYQQNTPIGDGPVLLPDNHYLSTQSALSKDPNEKRDHMVLLEFVTAAGITLGMDELYK*
Cbx5.wt	MAGGLNDIFEAQKIEWHENLYFQGVDEESGSVSGGDEEEYVVEKVLDRRVVKGQVEYLLKWKGFSEEHNTWEPEKNLDCPELISEFMKKYKKMKEGENIGGGGSGGGGSAPPKKKRKVGYRDPPVATVSKGEELFTGVVPILVELDGDVNGHKFSVSGEGEGDATYGKLTLKFICTTGKLPVPWPTLVTTLTYGVQCFSRYPDHMKQHDFFKSAMPEGYVQERTIFFKDDGNYKTRAEVKFEGDTLVNRIELKGIDFKEDGNILGHKLEYNYNSHNVYIMADKQKNGIKVNFKIRHNIEDGSVQLADHYQQNTPIGDGPVLLPDNHYLSTQSALSKDPNEKRDHMVLLEFVTAAGITLGMDELYK*
Cbx5.VD	MAGGLNDIFEAQKIEWHENLYFQGVDEESGSVSGGDEDEYVVEKVLDRRVVKGQVEYLLKWEGFSEEHNTWEPEKNLDCPELISEFMKKYKKMKEGENIGGGGSGGGGSAPPKKKRKVGYRDPPVATVSKGEELFTGVVPILVELDGDVNGHKFSVSGEGEGDATYGKLTLKFICTTGKLPVPWPTLVTTLTYGVQCFSRYPDHMKQHDFFKSAMPEGYVQERTIFFKDDGNYKTRAEVKFEGDTLVNRIELKGIDFKEDGNILGHKLEYNYNSHNVYIMADKQKNGIKVNFKIRHNIEDGSVQLADHYQQNTPIGDGPVLLPDNHYLSTQSALSKDPNEKRDHMVLLEFVTAAGITLGMDELYK*
