# Supplementary material for: High-affinity chromodomains engineered for improved detection of histone methylation and enhanced CRISPR-based gene repression
Source: Nat Commun. 2022 Nov 15;13:6975. doi: 10.1038/s41467-022-34269-7 (PMC9666628; doi:10.1038/s41467-022-34269-7)
Supplement: Supplementary file 7 — Supplementary Dataset 5 [file 41467_2022_34269_MOESM7_ESM.xlsx]

## Sheet: Supplementary Dataset 5
Supplementray Dataset 5. Sequences of all dCas9-based repressors used in the study
All construct were cloned into the pLX303-ZIM3-KRAB-dCas9 vector, obtaining chromodomains fused at the C-termus to a SV40 nuclear localization signal (NLS), followed by Streptococcus pyogenes dCas9 and two NLS sequences.
Construct	Construct sequence (KRAB domains are highlighted in RED, chromodomains in BLUE, and linkers are bolded and undelined)
KOX1-dCas9	MDAKSLTAWSRTLVTFKDVFVDFTREEWKLLDTAQQIVYRNVMLENYKNLVSLGYQLTKPDVILRLEKGEEPWLVSGGGSGSSGS
ZIM3-dCas9	MNNSQGRVTFEDVTVNFTQGEWQRLNPEQRNLYRDVMLENYSNLVSVGQGETTKPDVILRLEQGKEPWLEEEEVLGSGRAEKNGDIGGQIWKPKDVKESLSGGGSGGSGS
Cbx1.wt-KOX1-dCas9	MEEEEYVVEKVLDRRVVKGKVEYLLKWKGFSDEDNTWEPEENLDCPDLIAEFLQSQKTAHETDKSGGGSGGSGSMDAKSLTAWSRTLVTFKDVFVDFTREEWKLLDTAQQIVYRNVMLENYKNLVSLGYQLTKPDVILRLEKGEEPWLVSGGGSGSSGS
Cbx1.VD-KOX1-dCas9	MEEDEYVVEKVLDRRVVKGKVEYLLKWEGFSDEDNTWEPEENLDCPDLIAEFLQSQKTAHETDKSGGGSGGSGSMDAKSLTAWSRTLVTFKDVFVDFTREEWKLLDTAQQIVYRNVMLENYKNLVSLGYQLTKPDVILRLEKGEEPWLVSGGGSGGSGS
Cbx2.wt-KOX1-dCas9	MGEQVFAAECILSKRLRKGKLEYLVKWKGWSSKHNSWEPEENILDPRLLLAFQKKEHEKEVQNRSGGGSGGSGSMDAKSLTAWSRTLVTFKDVFVDFTREEWKLLDTAQQIVYRNVMLENYKNLVSLGYQLTKPDVILRLEKGEEPWLVSGGGSGGSGS
Cbx2.VD-KOX1-dCas9	MGEDVFAAECILSKRLRKGKLEYLVKWEGWSSKHNSWEPEENILDPRLLLAFQKKEHEKEVQNRSGGGSGGSGSMDAKSLTAWSRTLVTFKDVFVDFTREEWKLLDTAQQIVYRNVMLENYKNLVSLGYQLTKPDVILRLEKGEEPWLVSGGGSGGSGS
Cbx3.wt-KOX1-dCas9	MEEAEPEEFVVEKVLDRRVVNGKVEYFLKWKGFTDADNTWEPEENLDCPELIEAFLNSQKGGGSGGSGSMDAKSLTAWSRTLVTFKDVFVDFTREEWKLLDTAQQIVYRNVMLENYKNLVSLGYQLTKPDVILRLEKGEEPWLVSGGGSGGSGS
Cbx3.VD-KOX1-dCas9	MEEAEPDEFVVEKVLDRRVVNGKVEYFLKWEGFTDADNTWEPEENLDCPELIEAFLNSQKSGGGSGGSGSMDAKSLTAWSRTLVTFKDVFVDFTREEWKLLDTAQQIVYRNVMLENYKNLVSLGYQLTKPDVILRLEKGEEPWLVSGGGSGGSGS
Cbx3.VD-2x-KOX1-dCas9	MEEAEPDEFVVEKVLDRRVVNGKVEYFLKWEGFTDADNTWEPEENLDCPELIEAFLNSQKSGGGSGGSGSMEEAEPDEFVVEKVLDRRVVNGKVEYFLKWEGFTDADNTWEPEENLDCPELIEAFLNSQKSGGGSGGSGSMDAKSLTAWSRTLVTFKDVFVDFTREEWKLLDTAQQIVYRNVMLENYKNLVSLGYQLTKPDVILRLEKGEEPWLVSGGGSGGSGS
Cbx3.VD-ZIM3-dCas9	MEEAEPDEFVVEKVLDRRVVNGKVEYFLKWEGFTDADNTWEPEENLDCPELIEAFLNSQKSRSSGGGSGGSGSMNNSQGRVTFEDVTVNFTQGEWQRLNPEQRNLYRDVMLENYSNLVSVGQGETTKPDVILRLEQGKEPWLEEEEVLGSGRAEKNGDIGGQIWKPKDVKESLSGGGSGGSGS
Cbx5.wt-KOX1-dCas9	MEEEYVVEKVLDRRVVKGQVEYLLKWKGFSEEHNTWEPEKNLDCPELISEFMKKYKKMKEGENSGGGSGGSGSMDAKSLTAWSRTLVTFKDVFVDFTREEWKLLDTAQQIVYRNVMLENYKNLVSLGYQLTKPDVILRLEKGEEPWLVSGGGSGGSGS
Cbx5.VD-KOX1-dCas9	MEDEYVVEKVLDRRVVKGQVEYLLKWEGFSEEHNTWEPEKNLDCPELISEFMKKYKKMKEGENSGGGSGGSGSMDAKSLTAWSRTLVTFKDVFVDFTREEWKLLDTAQQIVYRNVMLENYKNLVSLGYQLTKPDVILRLEKGEEPWLVSGGGSGGSGS
Cbx5.VD-2x-KOX1-dCas9	MEDEYVVEKVLDRRVVKGQVEYLLKWEGFSEEHNTWEPEKNLDCPELISEFMKKYKKMKEGENSGGGSGGSGSMEDEYVVEKVLDRRVVKGQVEYLLKWEGFSEEHNTWEPEKNLDCPELISEFMKKYKKMKEGENSGGGSGGSGSMDAKSLTAWSRTLVTFKDVFVDFTREEWKLLDTAQQIVYRNVMLENYKNLVSLGYQLTKPDVILRLEKGEEPWLVSGGGSGGSGS
Cbx6.wt-KOX1-dCas9	MVGERFAAESIIKRRIRKGRIEYLVKWKGWAIKYSTWEPEENILDSRLIAAFEQKERERELYGPSGGGSGGSGSMDAKSLTAWSRTLVTFKDVFVDFTREEWKLLDTAQQIVYRNVMLENYKNLVSLGYQLTKPDVILRLEKGEEPWLVSGGGSGGSGS
Cbx6.VD-KOX1-dCas9	MVGDRVFAAESIIKRRIRKGRIEYLVKWEGWAIKYSTWEPEENILDSRLIAAFEQKERERELYGPSGGGSGGSGSMDAKSLTAWSRTLVTFKDVFVDFTREEWKLLDTAQQIVYRNVMLENYKNLVSLGYQLTKPDVILRLEKGEEPWLVSGGGSGGSGS
Cbx7.wt-KOX1-dCas9	MSAIGEQVFAVESIRKKRVRKGKVEYLVKWKGWPPKYSTWEPEEHILDPRLVMAYEEKEERDRASGYRKRGPKSGGGSGGSGSMDAKSLTAWSRTLVTFKDVFVDFTREEWKLLDTAQQIVYRNVMLENYKNLVSLGYQLTKPDVILRLEKGEEPWLVSGGGSGGSGS
Cbx7.VD-KOX1-dCas9	MSAIGEDVFAVESIRKKRVRKGKVEYLVKWEGWPPKYSTWEPEEHILDPRLVMAYEEKEERDRASGYRKRGPKSGGGSGGSGSMDAKSLTAWSRTLVTFKDVFVDFTREEWKLLDTAQQIVYRNVMLENYKNLVSLGYQLTKPDVILRLEKGEEPWLVSGGGSGGSGS
Cbx7.VD-2x-KOX1-dCas9	MSAIGEQVFAVESIRKKRVRKGKVEYLVKWKGWPPKYSTWEPEEHILDPRLVMAYEEKEERDRASGYRKRGPKSGGGSGGSGSMSAIGEQVFAVESIRKKRVRKGKVEYLVKWKGWPPKYSTWEPEEHILDPRLVMAYEEKEERDRASGYRKRGPKSGGGSGGSGSMDAKSLTAWSRTLVTFKDVFVDFTREEWKLLDTAQQIVYRNVMLENYKNLVSLGYQLTKPDVILRLEKGEEPWLVSGGGSGGSGS
Cbx8.wt-KOX1-dCas9	MGERVFAAEALLKRRIRKGRMEYLVKWKGWSQKYSTWEPEENILDARLLAAFEEREREMELYGPSGGGSGGSGSMDAKSLTAWSRTLVTFKDVFVDFTREEWKLLDTAQQIVYRNVMLENYKNLVSLGYQLTKPDVILRLEKGEEPWLVSGGGSGGSGS
Cbx8.VD-KOX1-dCas9	MGEDVFAAEALLKRRIRKGRMEYLVKWEGWSQKYSTWEPEENILDARLLAAFEEREREMELYGPSGGGSGGSGSMDAKSLTAWSRTLVTFKDVFVDFTREEWKLLDTAQQIVYRNVMLENYKNLVSLGYQLTKPDVILRLEKGEEPWLVSGGGSGGSGS
