# Supplementary material for: High-affinity chromodomains engineered for improved detection of histone methylation and enhanced CRISPR-based gene repression
Source: Nat Commun. 2022 Nov 15;13:6975. doi: 10.1038/s41467-022-34269-7 (PMC9666628; doi:10.1038/s41467-022-34269-7)
Supplement: Supplementary file 8 — Supplementary Dataset 6 [file 41467_2022_34269_MOESM8_ESM.xlsx]

## Sheet: Supplementary Dataset 6
Supplementary Dataset 6. Sequences of gRNAs used in the study
sgRNA expression was driven by a U6 promoter
CRISPRi target	sgRNA sequence
SV40	GAAAGTCCCCAGGCTCCCCAGC
CD81	GCCTGGCAGGATGCGCGGTG
ERK1-1	﻿GGGAGCCCCGTAGAACCGAG
ERK1-2	﻿CACCGCCCTCCTCCCCACGG
ARPC2-1	﻿TGTCGGTGAAGCGGCAGTGG
ARPC2-2	﻿CAGGCGGGTTCAGGCTTCGG
