# Supplementary material for: High-affinity chromodomains engineered for improved detection of histone methylation and enhanced CRISPR-based gene repression
Source: Nat Commun. 2022 Nov 15;13:6975. doi: 10.1038/s41467-022-34269-7 (PMC9666628; doi:10.1038/s41467-022-34269-7)
Supplement: Supplementary file 10 — Source data [file 41467_2022_34269_MOESM10_ESM.xlsx]

## Sheet: Legend
Table	Description
Source data Table 1	Affinity values of Cbx7.V1 variants
Source data Table 2	Affinity values for binding of Cbx7 variants to H3K9me3 and H3K27me3 peptides
Source data Table 3	Measured affinity values for each Cbx chromodomain and its engineered variant to H3K9me3 and H3K27me3 peptides
Source data Figure 1c	Absorbance values for binding of isolated Cbx7 variants to H3K27me3 peptides and control proteins
Source data Figure 1d	Absorbance values for binding of phage-displayed Cbx7 variant to a panel of histone peptides and control proteins
Source data Figure 2b	Normalized luminescence intesity for binding of each wild-type and engineered Cbx chromodomain to a panel of methylated and non-methylated histone peptides
Source data Figure 4b	Relative EGFP levels upon repression with different Cbx-KOX1-dCas9 fusions
Source data Figure 4d	Relative EGFP levels upon repression with monomeric or dimeric Cbx-KOX1-dCas9 repressors
Source data Figure 5a	Relative EGFP levels upon repression with CRISPRi repressors containing different KRAB domain
Source data Figure 5b	Relative levels of endogenous CD81 expression upon repression with optimized CRISPRi repressors
Source data Figure 5c	Relative endogenous ERK1 and ARPC2 levels in HEK293T cells upon repression with Cbx3.VD-ZIM3-dCas9
Source data Figure 5d	Relative endogenous ERK1 and ARPC2 levels in U20S cells upon repression with Cbx3.VD-ZIM3-dCas9
Source data Figure 5e	Relative endogenous ERK1 and ARPC2 levels in HeLa cells upon repression with Cbx3.VD-ZIM3-dCas9
Source data Supplementary Figure 1	Absorbance values for binding of different phage-displayed chromodomains to H3K27me3 peptides
Source data Supplementary Figure 4	Fluorescence polarization values for binding of Cbx7 variants to H3K9me3 and H3K27me3 peptides
Source data Supplementary Figure 5	Fluorescence polarization values for binding of Cbx7.VD to methylated and non-methylated H3K9 and H3K27 peptides
Source data Supplementary Figure 7	Fluorescence polarization values for binding of each Cbx chromodomain and its engineered variant to H3K9me3 and H3K27m3 peptides
Source data Supplementary Figure 8b	Densitometry values for Cbx4.wt and Cbx4.VD thermostability
Source data Supplementary Figure 11b	Time course of EGFP expression levels upon repression with KOX1-dCas9 and Cbx3.VD-KOX1-dCas9
Source data Supplementary Figure 13	Relative EGFP levels upon CRISPRi with monomeric or dimeric Cbx3.VD-KOX1-dCas9 fusions and treatment with a methyltransferase inhibitor

## Sheet: Table 1
Source data Table 1. Related to Supplementary Figure 3.
BLI-measured affinity values of Cbx7.V1 variants
	KD (µM)
	H3K9me3		H3K27me3
Domain	Replicate 1	Replicate 2	Replicate 1	Replicate 2
Cbx7.V1	4.9	4.2	2	2.2
D8E	5.3	4.7	1.9	2.2
D9Q	>20	>20	2.7	1.6
I10V	4	3	2.8	1.6
E33K	8.5	12	>20	>20
L37P	2.7	3.3	2.8	2.2
E38K	1.9	2.1	1.5	1.7

## Sheet: Table 2
Source data Table 2. Related to Supplementary Figure 4.
Affinity values Cbx7 variants for binding to H3K9me3 and H3K27me3 peptides.
	H3K9me3			H3K27me3
Domain	Replicate 1	Replicate 2	Replicate 3	Replicate 1	Replicate 2	Replicate 3
Cbx7.wt	41	27	23	115	79	143
Cbx7 Q9D	11	9.7	9.4	115	101	84
Cbx7 K33E	24	18	19	17.5	21	19
Cbx7.V1	7.5	5.7	7.8	4.5	3.9	3.4
Cbx7.VD	8.4	7.4	8.2	5.1	4.7	5.2

## Sheet: Table 3
Source data Table 3. Related to Supplementary Figure 7.
Affinity values of each Cbx chromodomain and its engineered variant for H3K9me3 and H3K27me3 peptides.
	KD (µM)
	H3K9me3			H3K27me3
Chromodomain	Replicate 1	Replicate 2	Replicate 3	Replicate 1	Replicate 2	Replicate 3
Cbx1.wt	0.4526	0.5433	0.5295	NB	NB	NB
Cbx1.VD	0.582	0.632	0.6	NB	NB	NB
Cbx2.wt	>200	>200	>200	117	101.4	84
Cbx2.VD	4	6	5	2.4	2.1	4.3
Cbx3.wt	3	2	0.8	NB	NB	NB
Cbx3.VD	0.39	0.29	0.37	NB	NB	NB
Cbx4.wt	92	77	80	>200	>200	>200
Cbx4.VD	NB	NB	NB	NB	NB	NB
Cbx5.wt	5.6	5	4.8	NB	NB	NB
Cbx5.VD	0.56	0.44	0.51	NB	NB	NB
Cbx6.wt	NB	NB	NB	NB	NB	NB
Cbx6.VD	>50	>50	>50	NB	NB	NB
Cbx7.wt	33.5	37	23	138	84	109.2
Cbx7.VD	8.6	7.5	7.7	4.8	4.8	5.2
Cbx8.wt	>200	>200	>200	>200	>200	>200
Cbx8.VD	21	26	16	>50	>50	>50
NB indicates no binding detected

## Sheet: Fig. 1c
Source data Figure 1c
Absorbance values measured at 450 nm for binding of each phage-displayed Cbx7 variant to each indicated target peptide
	Cbx7.V1			Cbx7.V2			Cbx7.V3			Cbx7.V4			Cbx7.V5			Cbx7.V6
Target	Replicate 1	Replicate 2	Replicate 3	Replicate 1	Replicate 2	Replicate 3	Replicate 1	Replicate 2	Replicate 3	Replicate 1	Replicate 2	Replicate 3	Replicate 1	Replicate 2	Replicate 3	Replicate 1	Replicate 2	Replicate 3
H3K27me3	2.10426	2.21626	2.07313	1.90844	1.70367	2.0152	0.488845	0.623674	0.41152	0.390263	0.522638	0.657818	0.496467	0.523156	0.657818	0.823561	0.624675	0.764362
H3K27	0.182373	0.102526	0.1127	0.15526	0.120793	0.10252	0.16926	0.0992079	0.1343	0.072354	0.163456	0.08053	0.101514	0.097584	0.0923503	0.18539	0.090163	0.13628
Streptavidin	0.08464	0.036747	0.083738	0.053637	0.03526	0.0724256	0.0040537	0.010153	0.0802	0.02748	0.03526	0.025146	0.04722	0.076571	0.06435	0.055281	0.054037	0.052981

## Sheet: Fig. 1d
Source data Figure 1d
Absorbance values measured at 450 nm for binding of each phage-displayed Cbx7 variant to each indicated target peptide and control proteins
		Target peptide
		H3K9me3	H3K27me3	H3K36me3	H4K20me3	H3K9	H3K27	H3K36	H4K20	H3K14	H3K14Ac	Streptavidin	anti-Flag
Cbx7.V1	Replicate 1	1.36727	0.994748	0	0	0	0	0	0	0	0	0	1.24546
	Replicate 2	1.40435	1.24516	0	0	0	0	0	0	0	0	0	1.31453
	Replicate 3	1.33527	1.03425	0	0	0	0	0	0	0	0	0	1.00356
Cbx7.V2	Replicate 1	1.18939	1.17644	0	0	0	0	0	0	0	0	0	1.01578
	Replicate 2	1.30356	0.854646	0	0	0	0	0	0	0	0	0	1.10536
	Replicate 3	1.26378	0.94356	0	0	0	0	0	0	0	0	0	0.935536
Cbx7.V3	Replicate 1	0.993637	0.862356	0	0	0	0	0	0	0	0	0	1.25356
	Replicate 2	0.923415	0.892894	0	0	0	0	0	0	0	0	0	1.45627
	Replicate 3	0.86354	0.92637	0	0	0	0	0	0	0	0	0	1.27484
Cbx7.V4	Replicate 1	0.64564	1.15637	0	0	0	0	0	0	0	0	0	1.03675
	Replicate 2	0.593637	1.0654	0	0	0	0	0	0	0	0	0	0.993647
	Replicate 3	0.62234	0.94784	0	0	0	0	0	0	0	0	0	1.0748
Cbx7.V5	Replicate 1	0.61038	1.19494	0	0	0	0	0	0	0	0	0	1.23452
	Replicate 2	0.54673	0.946748	0	0	0	0	0	0	0	0	0	1.03563
	Replicate 3	0.603634	1.07744	0	0	0	0	0	0	0	0	0	1.12232
Cbx7.V6	Replicate 1	1.36748	1.05363	0	0	0	0	0	0	0	0	0	1.19474
	Replicate 2	1.17648	0.98464	0	0	0	0	0	0	0	0	0	1.04567
	Replicate 3	1.26585	1.28748	0	0	0	0	0	0	0	0	0	1.00456

## Sheet: Fig. 2b
Source data Figure 2b
Data show normalized luminescence intensity.
	Histone peptides
	H3K9			H3K9Ac			H3K9me1			H3K9me2			H3K9me3			H4K20			H4K20me3			H3K27me1			H3K27me2			H3K27me3			H3K27			H3K36			H3K36me3			H3K14			H3K14ac			H3R17me1			H3R17
	Replicate 1	Replicate 2	Replicate 3	Replicate 1	Replicate 2	Replicate 3	Replicate 1	Replicate 2	Replicate 3	Replicate 1	Replicate 2	Replicate 3	Replicate 1	Replicate 2	Replicate 3	Replicate 1	Replicate 2	Replicate 3	Replicate 1	Replicate 2	Replicate 3	Replicate 1	Replicate 2	Replicate 3	Replicate 1	Replicate 2	Replicate 3	Replicate 1	Replicate 2	Replicate 3	Replicate 1	Replicate 2	Replicate 3	Replicate 1	Replicate 2	Replicate 3	Replicate 1	Replicate 2	Replicate 3	Replicate 1	Replicate 2	Replicate 3	Replicate 1	Replicate 2	Replicate 3	Replicate 1	Replicate 2	Replicate 3	Replicate 1
Cbx1.wt	0	0	0	0	0	0	0.781501	0.746273	0.801427	0.892338	0.765675	0.934527	1	0.967574	1.04646	0	0	0	0	0	0	0	0	0	0	0	0	0	0	0	0	0	0	0	0	0	0	0	0	0	0	0	0	0	0	0	0	0	0
Cbx1.VD	0	0	0	0	0	0	0.934277	0.985267	0.872563	0.709677	0.734527	0.724168	1.03749	0.996347	1.01674	0	0	0	0	0	0	0	0	0	0	0	0	0	0	0	0	0	0	0	0	0	0	0	0	0	0	0	0	0	0	0	0	0	0
Cbx2.wt	0	0	0	0	0	0	0	0	0	0	0.00163783	0	0	0.00163783	0	0	0	0	0	0	0	0	0	0	0.3	0.265468	0.338719	1.03565	1	0.954674	0	0	0	0	0	0	0	0	0	0	0	0	0	0	0	0	0	0	0
Cbx2.VD	0	0	0	0	0	0	0	0	0	0.41	0.378994	0.423675	0.84	0.815267	0.783356	0	0	0	0	0	0	0	0	0	0.641	0.584357	0.676378	0.935367	0.983675	1.15447	0	0	0	0	0	0	0	0	0	0	0	0	0	0	0	0	0	0	0
Cbx3.wt	0	0	0	0	0	0	0.410082	0.500153	0.402656	0.410347	0.391654	0.452872	1.03875	0.963453	1.04655	0	0	0	0	0	0	0	0	0	0	0	0	0	0	0	0	0	0	0	0	0	0	0	0	0	0	0	0	0	0	0	0	0	0
Cbx3.VD	0	0	0	0	0	0	0.757639	0.694263	0.775253	0.910701	0.971455	0.885457	1	0.943674	1.08447	0	0	0	0	0	0	0	0	0	0	0	0	0	0	0	0	0	0	0	0	0	0	0	0	0	0	0	0	0	0	0	0	0	0
Cbx5.wt	0	0	0	0	0	0	0.0803425	0.0526728	0.117831	0.482367	0.472537	0.517835	1.00356	1.03426	1.03547	0	0	0	0	0	0	0	0	0	0	0	0	0	0	0	0	0	0	0	0	0	0	0	0	0	0	0	0	0	0	0	0	0	0
Cbx5.VD	0	0	0	0	0	0	0.117315	0.135729	0.106374	0.355814	0.407585	0.371537	0.953678	1.03537	1.04357	0	0	0	0	0	0	0	0	0	0	0	0	0	0	0	0	0	0	0	0	0	0	0	0	0	0	0	0	0	0	0	0	0	0
Cbx6.wt	0	0	0	0	0	0	0	0.00735378	0	0	0	0	0	0	0	0	0	0	0	0	0	0	0	0	0	0	0	0	0	0	0	0	0	0	0	0	0	0	0	0	0	0	0	0	0	0	0	0	0
Cbx6.VD	0.0178597	0.030279	0.01324	0	0	0	0	0	0	0	0	0.00143246	0.946738	1.05367	1.05637	0.136522	0.189203	0.105357	0	0	0	0	0	0	0	0	0	0	0	0	0	0	0	0	0	0	0	0	0	0	0	0	0	0	0	0	0	0	0
Cbx7.wt	0	0	0	0	0	0	0.0512524	0.052678	0.0324267	0.141142	0.174346	0.109647	1.0378	0.974749	1.09673	0.449772	0.385678	0.430153	0.474976	0.502563	0.501453	0.276126	0.225673	0.327849	0.287222	0.361436	0.327189	0.441755	0.502135	0.402123	0	0	0	0.489804	0.505468	0.452367	0.206545	0.210947	0.184379	0.165938	0.124564	0.177356	0	0	0	0.100498	0.0845267	0.0934537	0
Cbx7.VD	0	0	0	0	0	0	0.16311	0.175374	0.155789	0.26704	0.301335	0.284546	1.04567	1.03537	0.971653	0.169029	0.201674	0.143567	0.145006	0.175368	0.137648	0.642054	606547382	0.685267	0.886001	0.825468	0.906756	1.16816	1.14565	1.04436	0	0	0	0.124633	0.201435	0.118749	0.21792	0.254678	0.252672	0.0500748	0.103246	0.0403245	0	0	0	0	0	0	0
Cbx8.wt	0	0	0	0	0	0	0	0.003536	0	0	0	0	0	0	0	0	0	0	0	0	0	0	0	0	0	0	0	0	0	0	0	0	0	0	0	0	0	0	0	0	0	0	0	0	0	0	0	0	0
Cbx8.VD	0	0	0	0	0	0	0	0	0	0	0	0	1.06438	1.17638	0.943436	0	0	0	0	0	0	0	0	0	0	0	0	0	0	0	0	0	0	0	0	0	0	0	0	0	0	0	0	0	0	0	0	0	0
[truncated: 2 more columns]

## Sheet: Fig. 4b
Source Data Figure 4b
Relative EGFP levels, HEK293T cells
dCas9 fusion	Replicate 1	Replicate 2	Replicate 3	Replicate 4	Replicate 5	Replicate 6
Reporter	0.954032	1.04597	0.95784	1.0685	0.98453	0.95741
dCas9	0.946452	0.888793	1.03579	0.868826	1.06014	0.90758
KOX1	0.44156	0.484104	0.451913	0.457254	0.43257	0.49214
Cbx1.wt-KOX1	0.317115	0.317772	0.22	0.298148	0.246922	0.219205
Cbx1.VD-KOX1	0.323381	0.262043	0.334552	0.367864	0.270841	0.150278
Cbx2.wt-KOX1	0.63	0.56	0.5767	0.559	0.521726	0.496252
Cbx2.VD-KOX1	0.237	0.2214	0.21255	0.21403	0.276353	0.226467
Cbx3.wt-KOX1	0.2543	0.31547	0.34126	0.32458	0.298364	0.299175
Cbx3.VD-KOX1	0.099	0.10802	0.1097	0.099984	0.102415	0.094763
Cbx5.wt-KOX1	0.274876	0.282639	0.361015	0.229647	0.321949	0.419055
Cbx5.VD-KOX1	0.192584	0.233999	0.166037	0.193706	0.165364	0.18462
Cbx6.wt-KOX1	0.35476	0.32542	0.33487	0.37542	0.330283	0.362778
Cbx6.VD-KOX1	0.26741	0.22657	0.259413	0.2769	0.293847	0.273884
Cbx7.wt-KOX1	0.332894	0.263748	0.237364	0.319074	0.392571	0.375769
Cbx7.VD-KOX1	0.240538	0.243467	0.255133	0.235076	0.216532	0.224156
Cbx8.wt-KOX1	0.3743	0.331475	0.3614	0.3487	0.357283	0.367283
Cbx8.VD-KOX1	0.28654	0.22535	0.21193	0.20718	0.237289	0.228485

## Sheet: Fig. 4d
Source Data Figure 4d
Relative EGFP levels, HEK293T cells
dCas9 fusion	Replicate 1	Replicate 2	Replicate 3
Reporter	1.03138	1.02657	0.94205
dCas9	1.01784	0.928174	1.0382
KOX1	0.479807	0.494255	0.562152
Cbx3.VD-KOX1	0.0919765	0.0987755	0.0942428
Cbx3.VD-2x-KOX1	0.145425	0.146275	0.226402
Cbx5.VD-KOX1	0.155151	0.166037	0.18462
Cbx5.VD-2x-KOX1	0.196141	0.136604	0.1955
Cbx7.VD-KOX1	0.255133	0.255076	0.246532
Cbx7.VD-2x-KOX1	0.30152	0.325591	0.386226

## Sheet: Fig. 5a
Source Data Figure 5a
Relative EGFP levels, HEK293T cells
dCas9 fusion	Replicate 1	Replicate 2	Replicate 3
Reporter	1.03138	1.02657	0.94205
Cbx3.VD	0.549026	0.550348	0.650068
KOX1	0.479807	0.494255	0.562152
ZIM3	0.164881	0.176675	0.242054
Cbx3.VD-ZIM3	0.0779061	0.079417	0.0669521

[truncated: 11 more sheets: Fig. 5b, Fig. 5c, Fig. 5d, Fig. 5e, Supplementary Fig. 1, Supplementary Fig. 4, Supplementary Fig. 5, Supplementary Fig. 7, Supplementary Fig. 8b, Supplementary Fig. 11b, Supplementray Fig. 13]
